# Supplementary material for: Arabidopsis Target of Rapamycin Coordinates With Transcriptional and Epigenetic Machinery to Regulate Thermotolerance
Source: Front Plant Sci. 2021 Oct 28;12:741965. doi: 10.3389/fpls.2021.741965 (PMC8581614; doi:10.3389/fpls.2021.741965)
Supplement: Supplementary file 3 [file Table_3.xlsx]

## Sheet: Sheet1
Supplemental Table S3: List of primers used in the study.
AGI	Common name	Gene Sequence (5’-3’)	Description
18S RRNA	18S F	TGCAACAAACCCCGACTTATG
18S RRNA	18S R	CCCGCGTCGACCTTTTATC
AT2G26150	HSFA2 F	GGCCACCACCGTTTCTGA
AT2G26150	HSFA2 R	GTCCGTCGCCGGATCTT
AT3G12580	HSP70 F	CACTCTGAAACTGGTGTGTGATCA
AT3G12580	HSP70 R	CTTTCATAGGTCAGAGCGAGTTTTAA
AT1G54050	HSP20-I F (HSP20-like)	GAGGCGATCGAGAAGCTAATTC
AT1G54050	HSP20-I R (HSP20-like)	TCACGACTCTCGTTATTACTTTCG
AT1G52560	HSP20-II F (HSP20-like)	GCACGTGTGGACTGGAGAGA	Primers for RT-qPCR
AT1G52560	HSP20-II R (HSP20-like)	CCAGGCAAGTCAGCTTTAAACA
AT1G74310	HSP101 F	GTGGCCCGGGACTGTGT
AT1G74310	HSP101 R	TCAAGAGCTCTGGTCTGAAGTGT
AT4G17750	HSFA1A F	CAACAACACAAATGGTAGACATATGG
AT4G17750	HSFA1A R	CTTTACTAGTGTTCTGTTTCTGATGTGAGA
AT5G16820	HSFA1B F	AATGGGACTGCTTTCCTCAGAA
AT5G16820	HSFA1B R	CTTTTGCAACCTCCCCTGAA
AT1G32330	HSFA1D F	CGGCAGCATCAGAAGCAA
AT1G32330	HSFA1D R	AAGTCGGGAAGAGTTAGATCATCAG
AT3G02990	HSFA1E F	TGCCACAGGCCACAATCTT
AT3G02990	HSFA1E R	TTGCGGCTCCACAAAATCTT
AT4G17750	E2Fa_ChIP_HSFA1A FP	CTCTCTCTCTCACTCTCCTTCCTCTGC
AT4G17750	E2Fa_ChIP_HSFA1A RP	CTCTGTGACTCAGATATAAACGCGATA
AT1G32330	E2Fa_ChIP_HSFA1D FP	GTCTAATTCCGTAATTTCGTAAGTGTTCA
AT1G32330	E2Fa_ChIP_HSFA1D RP	ATACGAAACTGGTGATTTTTACAATAGGT
AT5G16820	E2Fa_ChIP_HSFA1B FP	GCGGCAGATAAAAGAGTAAAACTAGAC
AT5G16820	E2Fa_ChIP_HSFA1B RP	CGTGTAACGAAATCTCTAATTTTATATCG
AT3G02990	E2Fa_ChIP_HSFA1E FP	AAATTATTGGCCGTCTCGGCG
AT3G02990	E2Fa_ChIP_HSFA1E RP	CGTACCTGGTCTTTTTCTGATTAACG
AT2G26150	E2Fa_ChIP_HSFA2 FP	CCAAAGTCGAAACCTTTTTCGTA
AT2G26150	E2Fa_ChIP_HSFA2 RP	CGGTTCTTCCCCAAACACAA	Primers for ChIP
AT2G26150	Ac_ChIP_HSFA2 FP	CCCACATTAAAAAGAAGGACCTAGA
AT2G26150	Ac_ChIP_HSFA2 RP	GGGGAGAGAAGAGAAGGTTCTAGA
AT3G12580	Ac_ChIP_HSP70 FP	GAGGACTAAAGAAAAAGTAATTTCCTTTT
AT3G12580	Ac_ChIP_HSP70 RP	GAGCTTTCGAGAACGTTCACG
AT1G54050	Ac_ChIP_ HSP20-I F	GATTTAATGACGTGGAAGCTTTTG
AT1G54050	Ac_ChIP_ HSP20-I R	CAACAATTCTGAAATTTTCCAGG
AT1G52560	Ac_ChIP_ HSP20-II F	CAAGAATAATTTGAAAGATTTTGGGTC
AT1G52560	Ac_ChIP_ HSP20-II R	GGTGTTAGAAGTTTCTAAGAGTTTCTGG
	TA3_ChIP_FP	CTGCGTGGAAGTCTGTCAAA
	TA3 _ChIP_RP	CTATGCCACAGGGCAGTTTT
AT3G18780	ACT2_ChIP_ FP	GATGGACACAACGTTTTCGTAGG
AT3G18780	ACT2_ChIP_ RP	GTCAACTTTTTTGCGAGCCAC
